# Supplementary material for: Molecular Characterization of Measles and Rubella Virus Strains from the 2018–2019 Epidemic in Madagascar
Source: Pathogens. 2026 May 12;15(5):514. doi: 10.3390/pathogens15050514 (PMC13209841; doi:10.3390/pathogens15050514)
Supplement: Supplementary file 1 [file pathogens-15-00514-s001.zip]

Archive with 1 entries (1 files):
- pathogens-4238558-supplementary.pdf
